# Supplementary material for: Adenosine triphosphate treatment affects strawberry fruit quality by regulating sugar and organic acid metabolism
Source: Front Nutr. 2026 Feb 18;13:1782642. doi: 10.3389/fnut.2026.1782642 (PMC12956807; doi:10.3389/fnut.2026.1782642)
Supplement: Supplementary Table 1. — The primers of RT-qPCR. [file Table_1.xlsx]

## Sheet: Sheet1
Gene Name	NCBI ID	F	R
FaActin	XM_004302690.2	GCTAATCGTGAGAAGATGAC	AGCACAATACCAGTAGTACG
FaSPS1	AB267868.1	TGACTCTGCTGCCCTCCTAT	ATCTCTGCCAAGTGAGTGGC
FaSPS2	AB267869.1	CTTTACCAACCCACGCAAGC	AATGGACAGAAGCACGGAGG
FaNI	AF000520.1	AGGCGTGCATAACAGCTAGG	TCCATGCACTTCCTGCGATT
FaAI	AB275667.1	CGCTACTCCCTGACGGTAAC	AATGGTAATGCGCCACTTGC
FaHK3	DQ641516.1	GGCAGGCAGAGAGAACTTGG	TCCCGTGCCTAAGATAACAGC
FaSS1	AB275666.1	TATCGCCATGAACCACACCG	GGTGTGACTCTCGTACTGGC
FaPEPC	XM_011468655.1	CAGTGTGGCTTGGTTTTGGG	TGACTCTGAAGAACGGCCAC
FaCS5	XM_004304393.2	TCCAGCACTTTTCGACGTGT	CAGGGCAATACCTCCCTCAC
FaNAD-IDH	NC065219.1	ACACCAGAAACGGGGACTAC	ATATGGGTCCGTGCAGCATT
